# Supplementary material for: Structure-based design of a Cortistatin analogue with immunomodulatory activity in models of inflammatory bowel disease
Source: Nat Commun. 2021 Mar 25;12:1869. doi: 10.1038/s41467-021-22076-5 (PMC7994712; doi:10.1038/s41467-021-22076-5)
Supplement: Supplementary file 4 — Source Data [file 41467_2021_22076_MOESM4_ESM.xlsx]

## Sheet: Figure 2a
Figure 2a
Mouse Macrophages: stimulation with LPS in the absence or presence of 100nM SOM, CST or A5
Levels of TNFa (ng/ml)
	unstimulated	LPS	LPS+SOM	LPS+CST	LPS+A5
Exp. 1	0.45	5.81	5.23	3.12	2.24
Exp. 2	0.49	5.89	5.31	3.24	2.74
Exp. 3	0.51	5.65	5.11	3.16	2.55
mean	0.48	5.78	5.22	3.17	2.51
SEM	0.02	0.07	0.06	0.04	0.15
Levels of IL6 (ng/ml)
	unstimulated	LPS	LPS+SOM	LPS+CST	LPS+A5
Exp. 1	0	4.44	4.22	3.81	2.69
Exp. 2	0	4.51	4.15	3.92	2.76
Exp. 3	0	4.5	4.23	3.63	2.87
mean	0	4.48	4.2	3.79	2.77
SEM	0	0.02	0.03	0.08	0.05
Levels of nitrite (nM)
	unstimulated	LPS	LPS+SOM	LPS+CST	LPS+A5
Exp. 1	0.54	5.21	4.61	2.81	2.83
Exp. 2	0.38	5.62	4.15	3.18	2.98
Exp. 3	0.41	4.87	4.22	3.26	3.33
mean	0.44	5.23	4.33	3.08	3.05
SEM	0.05	0.22	0.14	0.14	0.15

## Sheet: Figure 2b
Figure 2b
Mouse Spleen cells: stimulation anti-CD3 in the absence or presence of 100nM SOM, CST or A5
Proliferation of lymphocytes. 3H-thymidine incorporation (cpm)
	unstimulated	antiCD3	antiCD3+SOM	antiCD3+CST	antiCD3+A5
Exp. 1	650	9540	9950	5160	6190
Exp. 2	710	10110	10080	6100	5060
Exp. 3	560	9880	9780	5240	6340
mean	640	9843	9937	5500	5863
SEM	44	166	87	301	404
Levels of IL2 (ng/ml)
	unstimulated	antiCD3	antiCD3+SOM	antiCD3+CST	antiCD3+A5
Exp. 1	0.16	3.15	3.23	1.51	1.81
Exp. 2	0.22	3.22	3.15	1.45	1.92
Exp. 3	0.31	3.31	3.05	1.62	1.68
mean	0.23	3.23	3.14	1.53	1.8
SEM	0.04	0.05	0.05	0.05	0.07
Levels of IFNg (ng/ml)
	unstimulated	antiCD3	antiCD3+SOM	antiCD3+CST	antiCD3+A5
Exp. 1	0	2.41	2.35	1.03	1.24
Exp. 2	0	2.62	2.14	1.14	1.31
Exp. 3	0	2.55	2.46	1.22	1.46
mean	0	2.53	2.32	1.13	1.34
SEM	0	0.06	0.09	0.06	0.06

## Sheet: Figure 2c
Figure 2c
OVA-sensizited spleen cells: stimulation OVA in the absence or presence of 100nM SOM, CST or A5
Levels of IL4 (pg/ml)
	unstimulated	OVA	OVA+SOM	OVA+CST	OVA+A5
Exp. 1	21	132	141	71	81
Exp. 2	0	158	121	68	54
Exp. 3	18	128	103	73	66
mean	13	133	122	71	67
SEM	7	14	11	1	8
Levels of IL13 (pg/ml)
	unstimulated	OVA	OVA+SOM	OVA+CST	OVA+A5
Exp. 1	347	14762	13412	6573	5783
Exp. 2	512	15169	12596	7110	6178
Exp. 3	413	13981	12176	7649	7009
mean	424	14637	12728	7111	6323
SEM	48	349	363	311	361
Levels of IL5 (pg/ml)
	unstimulated	OVA	OVA+SOM	OVA+CST	OVA+A5
Exp. 1	145	4613	4459	2132	1785
Exp. 2	84	4781	4471	2654	2056
Exp. 3	96	4368	4312	2589	2315
mean	108	4587	4414	2458	2052
SEM	19	119	51	164	153

## Sheet: Figure 3a
Figure 3a
Disease activity indexes after the induction of colitis with DSS.
											Macroscopic scores for colons at day 8 after initiation of DSS treatment for each experimental group.						Histopathological scores at day 8 after initiationn of DSS treatment for each experimental group
Group 1.- Treated with DSS
					Days								Groups
Mice	0	1	2	3	4	5	6	7	8		Mice	DSS	DSS+CST	DSS+A5
1	0	0	0	0	0.5	1	2	3.5	4		1	6	1	1					Groups
2	0	0.5	0	0	0.5	1	3	4.0 *	4		2	6	1	1			Mice	DSS	DSS+CST	DSS+A5
3	0	0.5	0	0	0.5	1.5	3	4.0 *	4		3	7	0	0			1	4	1	0.5
4	0	0	0	0.5	1	2	3	3.5	4.0 *		4	8	2	2			2	3	0.5	0.5
5	0	1	0.5	0.5	1	2	2.5	3	3.5		5	7	1	0			3	2.5	0.5	0.75
6	0	0.5	0.5	0.5	1	1.5	3	4.0 *	4		6	7	1	1			4	3.5	0.75	0.5
7	0	0	0	0	0.5	1.5	2	3	3		7	6	0	1			5	3.5	0.75	1
8	0	0	0	0	0.5	2	2.5	3.5	3.5		8	6	1	2			mean	3.3	0.7	0.65
mean	0	0.31	0.12	0.18	0.68	1.56	2.62	3.56	3.75		mean	6.62	0.87	1			SEM	0.255	0.09	0.1
SEM	0	0.13	0.08	0.09	0.09	0.14	0.15	0.14	0.13		SEM	0.26	0.22	0.26
*: mouse dead by colitis											Naive (normal water): no macroscopic signs of disease (0) (n=5)
Group 2.- Treated with DSS plus Cortistatin-29											Weights (mg) for colons at day 8 after initiation of DSS treatment for each experimental group.
					Days
Mice	0	1	2	3	4	5	6	7	8				Groups
1	0	0.5	0	0	0	0	0.5	0.5	1		Mice	DSS	DSS+CST	DSS+A5
2	0	0.5	0.5	0	0	0.5	1	1	1.5		1	755	622	624
3	0	0	0	0	0	0.5	1	1.5	1.5		2	766	634	631
4	0	0	0	0	0.5	1	1.5	1	1		3	798	578	581
5	0	0.5	0	0	0	0.5	0.5	1	0.5		4	834	655	662
6	0	0.5	1	0	0	0	0.5	0.5	0.5		5	761	607	611
7	0	0.5	0	0	0	0	0	0	0.5		6	782	632	597
8	0	0	0	0	0	0	0	0	0		7	698	612	624
mean	0	0.31	0.18	0	0.06	0.31	0.62	0.68	0.81		8	715	635	677
SEM	0	0.09	0.13	0	0.06	0.13	0.18	0.18	0.18		mean	763	621	625
											SEM	15	8	11
Group 3.- Treated with DSS plus A5											Naïve (normal water): 621+/-14 mg (n=5)
					Days
Mice	0	1	2	3	4	5	6	7	8		Lengths (cm) for colons at day 8 after initiation of DSS treatment for each experimental group.
1	0	0	0	0	0	0	0	0	0
2	0	0	0	0	0	0.5	1	1.5	2				Groups
3	0	0.5	0	0.5	0.5	0.5	0.5	1	1		Mice	DSS	DSS+CST	DSS+A5
4	0	0.5	0	0	0.5	1	1.5	1.5	2		1	5.5	8.9	9.1
5	0	0.5	0.5	0.5	1	1.5	1	1	0.5		2	5.7	9.1	8.7
6	0	0	0	0	0.5	1.5	1.5	2	2		3	5.4	9.5	9.3
7	0	1	1	0.5	0.5	1	1.5	2	1.5		4	5.4	8.4	7.8
8	0	0	0	0	0	0.5	1	1	1		5	6.1	9.2	9.2
mean	0	0.31	0.18	0.18	0.37	0.81	1	1.25	1.25		6	6	8.9	8.4
SEM	0	0.13	0.13	0.09	0.12	0.18	0.18	0.23	0.26		7	6.2	9.6	8.6
											8	6.1	9.1	8.1
											mean	5.8	9.08	8.65
											SEM	0.11	0.13	0.18
											Naïve (normal water): 10.2+/-0.19 cm (n=5)

## Sheet: Figure 3b
Figure 3b
							Disease activity indexes after the induction of colitis with two cycles of DSS.
Group 2.- Treated with DSS (saline)
					Days										Days						Lengths (cm) for colons at day 25 after initiation of DSS treatment for each experimental group.								Effects of analog 5 (A5) and anti-TNF antibody on histopathological signs in chronic colitis induced by two cycles of DSS.
Mice	1	3	4	5	6	7	8	9	10	12	14	15	16	17	18	19	21	23	25
1	0	0	0.5	2.5	3	3	3.5	3	2.5	2.5	2	2	1.5	2.5	3	4*	*	*	*					Groups
2	0	0	1	1.5	2.5	3.5	3.5	3.5	2.5	2	1.5	1	1	2	2.5	3.5	3.5	3	3		Mice	H2O	DSS (saline)	DSS+A5	DSS+aTNF
3	0	0.5	1.5	1.5	2.5	3	3.5	3	2.5	2.5	2	2	1.5	2	2.5	3	3	3.5	3.5		1	10.21	5.98	10.11	9.65					H2O	DSS	DSS+A5	DSS + anti-TNF
4	0	0.5	0.5	1	2	2.5	3	2.5	2.5	2	2	1.5	1.5	2	2.5	3	3	3	2.5		2	9.87	6.12	9.06	9.12				Mice
5	0	0	1	2	2.5	3.5	3.5	3	3	2.5	2	1.5	1	1.5	2	2.5	3	3.5	3.5		3	9.67	6.23	9.85	9.15				1	0	3	0.75	0.87
6	0.5	1	1.5	2.5	3	3.5	3.5	3.5	3.5	4*	*	*	*	*	*	*	*	*	*		4	10.11	5.77	9.94	7.98				2	0	2.25	0.5	1.75
7	0	0	0.5	1.5	3	3	3	3	3	2.5	2.5	2	2	3	3.5	3.5	4*	*	*		5	10.07	6.45	9.34	9.87				3	0.12	1.62	0.5	1.5
8	0	0.5	1	2.5	3	3.5	3.5	3	3	3	2.5	2	2	2.5	3	3	3.5	3	3		6	10.02	5.81	10.06	10.09				4				1
Mean	0.06	0.31	0.94	1.87	2.69	3.19	3.37	3.06	2.81	2.62	2.07	1.71	1.5	2.21	2.71	3.21	3.33	3.2	3.1		7	9.68	6.1	9.61	9.65				mean	0.04	2.29	0.58	1.28
SEM	0.06	0.13	0.15	0.21	0.13	0.13	0.08	0.11	0.13	0.23	0.13	0.15	0.15	0.18	0.18	0.18	0.17	0.12	0.19		8	9.73	6.98	9.15	9.16				SEM	0.04	0.4	0.08	0.21
*: mouse dead by colitis																					mean	9.92	6.18	9.64	9.33
																					SEM	0.07	0.14	0.15	0.23
Group 3.- Treated with DSS and A5 in the first and second cycles
					Days										Days						Weights (mg) for colons at day 25 after initiation of DSS treatment for each experimental group.
Mice	1	3	4	5	6	7	8	9	10	12	14	15	16	17	18	19	21	23	25						Groups
1	0	1	1	1.5	1	1	0.5	0.5	0	0	0	0	0.5	1	1	1.5	1.5	1.5	1		Mice	H2O	DSS (saline)	DSS+A5	DSS+aTNF
2	0	1	1.5	1.5	1	0.5	0.5	0.5	0.5	0	0	0	0	0.5	1	1	1	1.5	1.5		1	590	812	611	651
3	0.5	0	1	1	0.5	0	0	0	0	0	0	0	0.5	0.5	0.5	1	1	1	1		2	621	824	681	675
4	0	0.5	1	1	0.5	0	0	0	0	0	0	0	0	0.5	1	1.5	1.5	1	1		3	632	765	598	683
5	0	0.5	1	1.5	1.5	1	1	0.5	0.5	0.5	0.5	0.5	1	1	1	1.5	1.5	1	1		4	615	834	635	724
6	0	0	0.5	1	1	1	0.5	0.5	0.5	0.5	0.5	0.5	1	1.5	1.5	1	1	0.5	0.5		5	581	794	654	610
7	0.5	0	0.5	0.5	1	0.5	0.5	0.5	0.5	0	0	0	0.5	0.5	1	1	1.5	1	1		6	648	841	571	593
8	0	0.5	1.5	1	1	1	0.5	0.5	0	0	0	0	1	1	1.5	1	1	0.5	1		7	577	815	625	621
Mean	0.12	0.44	1	1.12	0.94	0.62	0.44	0.37	0.25	0.12	0.12	0.12	0.56	0.81	1.06	1.19	1.25	1	1		8	607	755	671	677
SEM	0.08	0.15	0.13	0.12	0.11	0.16	0.11	0.08	0.09	0.08	0.08	0.08	0.15	0.13	0.11	0.09	0.09	0.13	0.09		mean	609	805	631	654
																					SEM	9	11	13	16
Group 4.- Treated with DSS and anti-TNFa Ab in the first and second cycles
						Days									Days						Macroscopic scores for colons at day 25 after initiation of DSS treatment (or at day of death).
Mice	1	3	4	5	6	7	8	9	10	12	14	15	16	17	18	19	21	23	25					Groups
1	0.5	0.5	1	1	1.5	1.5	1	1	1	1	0.5	0.5	1	1.5	2	2	1.5	1.5	1.5		Mice	H2O	DSS (saline)	DSS+A5	DSS+aTNF
2	0	1	1	2	2	1.5	1.5	1	1	1	1	0.5	1	1.5	1.5	1.5	2	2	1.5		1	0	8	1	2
3	0	0.5	1	1	1.5	2	2	1.5	1.5	1.5	1.5	1.5	2	2	1.5	1.5	1.5	1.5	1.5		2	0	6	3	3
4	0	0	0.5	0.5	1	1	1	1	0.5	0.5	0.5	0.5	1	1.5	1.5	2	2	2	2.5		3	0	6	1	3
5	0	0	0.5	0.5	1	1	1.5	1.5	1	1	0.5	0.5	1	1	1	1.5	2	2	1.5		4	0	7	2	5
6	0	0.5	0.5	1	1	1.5	2	2	1.5	1	1	1	1	1.5	1.5	1.5	1.5	1	1		5	0	6	2	2
7	0	1	1.5	1.5	1.5	1	1	1	0.5	0.5	0.5	0.5	1	1	1	1	1	1.5	1.5		6	0	7	0	1
8	0	0.5	1	1	1.5	1.5	1.5	1	1	0.5	0.5	1	1	1.5	1.5	2	2	1.5	1.5		7	0	8	1	2
Mean	0.06	0.5	0.87	1.06	1.37	1.37	1.44	1.25	1	0.87	0.75	0.75	1.12	1.44	1.44	1.62	1.69	1.62	1.56		8	0	6	2	3
SEM	0.062	0.13	0.12	0.18	0.12	0.12	0.15	0.13	0.13	0.12	0.13	0.13	0.12	0.11	0.11	0.12	0.13	0.12	0.15		Mean	0	6.75	1.5	2.62
																					SEM	0	0.31	0.32	0.42
Group 1.- Treated with H2O
					Days										Days
Mice	1	3	4	5	6	7	8	9	10	12	14	15	16	17	18	19	21	23	25
1	0	0	0	0	0	0	0	0	0	0	0	0	0	0	0	0	0	0	0
2	0	0	0.5	0	0.5	0	0	0	0	0	0	0	0	0	0	0	0	0	0
3	0	0	0	0	0	0	0	0	0	0	0	0	0	0	0	0	0	0	0
4	0	0	0	0	0	0	0	0	0	0	0	0	0	0	0	0	0	0	0
5	0	0	0	0	0	0	0	0	0	0	0	0	0	0	0	0.5	0.5	0	0
6	0	0	0	0	0	0	0.5	0	0	0.5	0	0.5	0	0	0	0	0	0	0
7	0	0	0	0	0	0	0	0	0	0	0	0	0	0	0	0	0	0	0
8	0	0	0	0	0	0	0	0	0	0	0	0.5	0	0	0	0	0	0	0
Mean	0	0	0.06	0	0.06	0	0.06	0	0	0.06	0	0.12	0	0	0	0.06	0.06	0	0
SEM	0	0	0.06	0	0.06	0	0.06	0	0	0.06	0	0.08	0	0	0	0.06	0.06	0	0
										Group 6: DSS + anti-TNF two injections

## Sheet: Figure 3c
Figure 3c
TNFa (ng/g colon)
	H2O	DSS (saline)	DSS+A5	DSS+anti-TNF
Mice
1	5.1	82.3	33.2	15.4
2	5.4	77.5	35.7	21.7
3	4.7	66.9	31	23.5
4	3.8	91.6	28.4	9.7
5	6.1	78.2	28.9	11.8
6	5.6	83.9	31.4	25.3
7	4.5		47.6	26.2
8	4.8		25.8	14.1
mean	5	80.07	32.75	18.46
SEM	0.25	3.35	2.38	2.28
IFNg (ng/g colon)
	H2O	DSS (saline)	DSS+A5	DSS+anti-TNF
Mice
1	2.4	24.6	10.2	16.3
2	3.6	19.8	7.8	12.4
3	2.1	25.9	15.3	15.8
4	3.9	33.6	13.4	19.7
5	1.6	29.7	4.9	13.4
6	1.7	17.1	16.5	14.9
7	2.5		10.3	13.5
8	2.5		9.7	13.9
mean	2.54	25.12	11.01	14.99
SEM	0.29	2.49	1.37	0.82
IL1b (ng/g colon)
	H2O	DSS (saline)	DSS+A5	DSS+anti-TNF
Mice
1	3.6	53.6	23.4	24.7
2	5.1	62.3	25.4	31.9
3	2.4	41.4	16.8	39.6
4	2.9	60.6	18.6	22.1
5	2.6	43.8	22.4	37.4
6	4.7	48.9	22.9	33.5
7	4.3		17.1	38.2
8	1.9		24.8	16.8
mean	3.44	51.77	21.42	30.52
SEM	0.41	3.52	1.21	2.97
IL10 (ng/g colon)
	H2O	DSS (saline)	DSS+A5	DSS+anti-TNF
Mice
1	2.9	5.4	9.6	6.2
2	3.6	5.1	11.4	5.5
3	2.4	3.9	10.3	5.3
4	3.5	4.8	8.5	6.3
5	2.8	6.2	7.9	6.9
6	3.3	4.8	8	4.8
7	3.1		11.3	4.9
8	2.9		10.1	7.3
mean	3.06	5.03	9.64	5.9
SEM	0.14	0.31	0.49	0.33
IL6 (ng/g colon)
	H2O	DSS (saline)	DSS+A5	DSS+anti-TNF
Mice
1	6.1	61.2	24.7	31.9
2	7.8	56.3	29.6	33.7
3	9.6	44.3	19.6	41.5
4	5.4	64.9	25.5	40.2
5	5.8	47.5	24.9	39.6
6	5.9	51.3	31.1	45.1
7	8.3		19.7	29.7
8	7.2		26.2	33.8
mean	7.01	54.25	25.16	36.94
SEM	0.52	3.26	1.45	1.91
MIP2 (ng/g colon)
	H2O	DSS (saline)	DSS+A5	DSS+anti-TNF
Mice
1	6.4	65.9	33.2	43.9
2	7.1	75.8	26.4	51.4
3	8.3	81.3	25.7	36.8
4	4.7	54.1	27.9	33.5
5	4.9	56	19.6	35
6	5.3	66.1	36.8	39.7
7	6.7		39.4	44.8
8	6.6		32.9	45.7
mean	6.25	66.53	30.24	41.35
SEM	0.43	4.36	2.3	2.17

## Sheet: Figure 4ab
Figure 4b
Body Weight (expressed in grams) and survival (* denote death by colitis) were monitored daily.
Group Treated with 50% Ethanol
					Days
Mice	0	1	2	3	4	5	6	7	8	10
1	21	21	22	22	23	23	23	24	24	24
2	22	22	22	23	23	23	23	24	25	25
3	23	22	22	23	23	24	24	24	24	25
4	22	22	23	23	23	23	24	24	24	25
5	22	23	23	23	24	24	24	24	25	24
6	23	23	24	24	24	25	25	25	26	26
7	21	22	22	22	23	24	23	24	24	24
8	21	21	22	22	22	23	23	23	24	24
mean	21.87	22	22.5	22.75	23.12	23.62	23.62	24	24.5	24.62
SEM	0.29	0.27	0.27	0.25	0.23	0.26	0.26	0.19	0.27	0.26
Group Treated with TNBS
					Days
Mice	0	1	2	3	4	5	6	7	8	10
1	23	22	20	20	19	19	17	17	17	18
2	24	23	22	19	17	17	18	17	17	18
3	22	21	20	18	17	16	15*	15	15	15
4	21	20	19	17	16	16*	16	16	16	16
5	22	21	20	18	17	15	15	15*	15	15
6	22	21	21	19	18	17	17	16	16	17
7	24	23	23	21	20	19	17	18	18	17
8	23	21	20	19	17	17	16	16*	16	16
mean	22.62	21.5	20.62	18.87	17.62	17	16.25	16.12	16.25	16.5
SEM	0.37	0.38	0.46	0.44	0.46	0.5	0.41	0.4	0.37	0.42
Group Treated with TNBS plus A5 s.c. at days 3, 4 and 5.
	Days
Mice	0	1	2	3	4	5	6	7	8	10
1	23	22	21	20	19	19	20	20	21	21
2	22	21	21	19	18	19	19	19	20	20
3	22	21	20	20	20	20	21	21	22	22
4	21	20	19	19	18	18	19	19	19	20
5	24	23	22	21	20	20	19	20	20	21
6	23	22	20	20	20	20	21	21	22	22
7	22	21	19	19	18	18	19	20	20	20
8	21	20	19	18	18	17	17	17	17	17
mean	22.25	21.25	20.13	19.5	18.88	18.88	19.38	19.63	20.13	20.38
SEM	0.37	0.37	0.4	0.33	0.35	0.4	0.46	0.46	0.58	0.56
Group Treated with TNBS plus anti-mouse TNFa antibody i.v. at days 3 and 5.
	Days
Mice	0	1	2	3	4	5	6	7	8	10
1	23	21	22	21	21	20	20	20	21	21
2	22	21	20	20	20	19	18	18	19	19
3	22	21	20	19	18	18	17	18	18	19
4	21	20	19	18	17	17	15	15	15	15
5	21	20	20	19	18	18	17	17	18	18
6	23	21	21	20	19	19	20	20	21	21
7	22	21	20	19	18	18	18	19	20	20
8	20	19	19	18	19	19	19	19	19	18
mean	21.8	20.5	20.1	19.3	18.8	18.5	18	18.3	18.9	18.9
SEM	0.4	0.3	0.4	0.4	0.5	0.3	0.6	0.6	0.7	0.7
Group Treated with TNBS plus Mesalazinep.o. from day 3 to day 10.
	Days
Mice	0	1	2	3	4	5	6	7	8	10
1	22	21	21	20	20	19	19	20	21	22
2	24	23	23	22	22	21	22	22	23	23
3	22	21	20	19	19	18	18	19	19	19
4	22	22	20	20	20	20	19	20	20	21
5	21	19	19	18	19	19	19	20	20	20
6	24	23	22	22	21	21	20	20	20	21
7	22	21	20	19	18	18	19	19	20	20
8	21	20	20	19	18	18	18	19	19	20
mean	22.3	21.3	20.6	19.9	19.6	19.3	19.3	19.9	20.3	20.8
SEM	0.4	0.5	0.5	0.5	0.5	0.5	0.5	0.4	0.5	0.5
	Macroscopic colon damage scores for each experimental group (0-10).
			Groups
Mice	ethanol	TNBS (saline)	TNBS+A5	TNBS+anti-TNF	TNBS+Mesalazine
1	0	7	1	2	1
2	0	7	2	3	0.5
3	0.5	9	0.5	2	3
4	0	8	0.5	7	1
5	0	8	3	2	1
6	1	7	1	1	2
7	0	5	1	1	1
8	0	9	6	2	0.5
mean	0.19	7.5	1.88	2.5	1.25
SEM	0.13	0.46	0.66	0.68	0.3
			Colitis scores for each experimental group (0-4).
				Groups
Mice	ethanol	TNBS (saline)	TNBS+A5	TNBS+anti-TNF	TNBS+Mesalazine
1	0	3	1	2	1
2	0	3	2	3	0
3	1	4	1	1	2
4	0	4	0	4	2
5	0	4	2	2	0
6	1	4	1	1	2
7	0	3	1	1	1
8	0	4	3	3	0
mean	0.25	3.62	1.38	2.13	1
SEM	0.16	0.18	0.32	0.4	0.33
				Histological score (0-4)
			ethanol	TNBS	TNBS+A5	TBNS + anti-TNF	TNBS + mesalazine
		Mice
		1	0.37	2.75	0.5	1.5	1.37
		2	0.5	3	1	0.75	0.5
		3	0.5	4	1.12	1.87	1.5
		mean	0.46	3.25	0.87	1.37	1.12
		SEM	0.04	0.38	0.19	0.33	0.31

## Sheet: Figure 4c
Figure 4c: Effects of analog 5 (A5), anti-TNF antibody and mesalazine in cytokine levels of colonic protein extracts isolated from acute colitis induced by TNBS.
TNFa (ng/g colon)
	ethanol	TNBS (saline)		TNBS+A5	TBNS+anti-TNF	TNBS+
						mesalazine
Mice
1	7.3	75.2		33.7	18.3	31.4
2	4.8	81.3		38.4	19.7	37.2
3	9.1	64.2		32.5	24.9	19.7
4	8.7	61.7		41.3	25.8	33.5
5	6.4	80.1		35.3	21.3	29.7
6	9.3	80.7		37.2	15.9	35.8
7	8.8	73.2		38.1	18.5	38.9
8	7.8	61.4		42.1	28.3	41.3
mean	7.78	72.22		37.33	21.59	33.43
SEM	0.55	3.04		1.2	1.52	2.38
IFNg (ng/g colon)
	ethanol	TNBS (saline)		TNBS+A5	TBNS+anti-TNF	TNBS+
						mesalazine
Mice
1	3.2	19.6		14.3	12.1	9.4
2	3.6	21.5		11	11.8	9.8
3	4.7	25.4		11.2	16.4	7.6
4	2.8	28.3		9.4	15.3	11.3
5	2.5	19.1		9.8	11.3	11.9
6	3.7	17.3		13.1	9.5	13
7	3.9	15.8		13.7	9.4	12.1
8	2.1	15.7		12.2	13.6	8.3
mean	3.31	20.34		11.84	12.42	10.42
SEM	0.3	1.6		0.63	0.9	0.69
IL6 (ng/g colon)
	ethanol	TNBS (saline)		TNBS+A5	TBNS+anti-TNF	TNBS+
						mesalazine
Mice
1	7.4	55.1		27.9	21.5	30.2
2	10.3	51.4		28.5	27.8	18.7
3	9.8	45.3		33.4	19.9	29.5
4	9.1	44		18.6	31.6	19.8
5	9	59.3		22.7	33.4	22.7
6	11.7	57.7		28.6	21.5	22.9
7	11.3	42.6		31.2	19.6	28.5
8	6.2	48.1		21.5	29.5	26.1
mean	9.35	50.44		26.55	25.6	24.8
SEM	0.66	2.27		1.8	1.98	1.56
IL17 (ng/g colon)
	ethanol	TNBS (saline)		TNBS+A5	TBNS+anti-TNF	TNBS+
						mesalazine
Mice
1	3.8	33.2		18.4	18.3	11.7
2	4.5	19.8		11.5	17.4	19.4
3	4.7	34.7		13.5	21.7	17.3
4	2.8	31.9		10.6	15.4	14.8
5	5.9	27.4		16.5	13.2	15.2
6	6.3	25.7		17.3	19.7	13.9
7	5.4	28.9		11	21.5	14.7
8	4.1	36.8		12.7	14.7	15.3
mean	4.69	29.8		13.94	17.74	15.29
SEM	0.41	1.95		1.08	1.11	0.81
IL1b (ng/g colon)
	ethanol	TNBS (saline)		TNBS+A5	TBNS+anti-TNF	TNBS+
						mesalazine
Mice
1	5.3	41.3		22.3	17.2	24.1
2	4.1	53.9		21.4	23.6	21.5
3	3.8	44.4		19.6	22.4	18.1
4	3.2	45.6		17.3	25.1	18.6
5	6.1	47.9		15.3	28.3	19.3
6	5.4	56.2		18.9	23.4	19.1
7	2.9	38.4		18.6	22.9	21.5
8	3.2	40.2		23.2	24.2	22.3
mean	4.25	45.99		19.57	23.39	20.56
SEM	0.42	2.26		0.93	1.1	0.74
IL10 (ng/gcolon)
	ethanol	TNBS (saline)		TNBS+A5	TBNS+anti-TNF	TNBS+
						mesalazine
Mice
1	3.5	3.1		8.7	5.4	4.2
2	3.7	2.5		9.1	5.1	4.6
3	2.1	2.2		8.3	7.3	5.3
4	2.6	2.8		8.2	4.5	5.5
5	3.3	2.5		7.9	3.8	6.2
6	4.1	3.7		10.1	3.6	5.1
7	3.2	2.5		9.4	3.1	3.8
8	3.7	3.5		8.1	3.6	4.6
mean	3.27	2.85		8.72	4.55	4.91
SEM	0.23	0.19		0.27	0.48	0.27

## Sheet: Figure 5ab
Figure 5b
Group Treated with ethanol (days 0, 7, 14 and 21).
Body weights
					Days										Days
Mice	0	1	2	3	4	5	7	8	9	11	12	14	16	17	19	21	22	24	26	27	28
1	22	22	23	23	23	24	24	23	24	24	25	25	25	25	25	26	26	27	27	27	27
2	23	24	24	24	24	24	25	24	24	25	26	26	26	25	26	27	27	27	28	28	28
3	25	25	24	24	25	25	25	24	25	26	26	26	27	27	28	27	27	27	28	28	29
4	24	24	24	24	25	25	25	26	25	26	25	26	26	27	27	28	28	27	28	28	29
5	22	23	22	22	23	23	24	24	23	24	24	25	24	24	25	26	26	26	27	27	27
6	23	22	23	23	23	24	23	23	23	25	25	25	25	26	26	26	27	27	28	28	28
7	22	22	23	22	23	24	24	23	24	25	26	25	25	26	26	27	27	27	28	28	29
8	21	22	22	22	23	23	23	23	25	24	24	25	25	25	25	26	27	27	26	27	27
mean	22.7	23	23.1	23	23.6	24	24.1	23.7	24.1	24.9	25.1	25.3	25.3	25.6	26	26.6	26.9	26.9	27.5	27.6	28
SEM	0.5	0.4	0.3	0.3	0.3	0.3	0.3	0.3	0.3	0.3	0.3	0.2	0.3	0.4	0.4	0.3	0.2	0.1	0.3	0.2	0.3
Colitis Score											Macroscopic colonic damage: Score
					Days							Day
Mice	0	3	7	10	14	17	21	24	28		Mice	28
1	0	0	0	0	0	0	0	0	0		1	0
2	0	0	0	1	0	1	0	0	0		2	0
3	0	0	0	0	0	1	0	0	0		3	0
4	0	1	0	0	0	0	1	1	0		4	1
5	0	0	0	0	0	0	1	1	1		5	1
6	0	1	0	0	0	0	0	0	1		6	1
7	0	0	0	1	0	1	0	0	1		7	1
8	0	0	0	1	0	0	0	0	0		8	0
mean	0	0.25	0	0.37	0	0.37	0.25	0.25	0.37		mean	0.5
SEM	0	0.16	0	0.18	0	0.18	0.16	0.16	0.18		SEM	0.19
Group Treated with TNBS (days 0, 7, 14 and 21).
Body weights
					Days										Days
Mice	0	1	2	3	4	5	7	8	9	11	12	14	16	17	19	21	22	24	26	27	28
1	22	21	20	20	21	21	21	21	20	20	19	19	18	18	19	19	18	18	17	18	18
2	23	23	22	21	21	20	21	20	20	19	19	18	17	16*	16	16	16	16	16	16	16
3	23	22	23	22	22	22	22	22	21	20	20	21	21	20	20	20	19	19	19	20	20
4	25	24	24	23	23	22	23	23	22	21	21	21	20	20	20	19	19	18	18	19	19
5	23	23	23	22	22	21	21	20	20	19	20	19	19	18	18	17	17	16	16	17	16
6	24	23	22	22	22	21	21	22	21	20	20	19	19	18	18	17	16	15	15*	15	15
7	21	21	20	20	19	19	19	18	18	17	17	17	16	16	15	15	15*	15	15	15	15
8	23	22	22	21	21	22	22	21	21	20	20	20	19	19	19	18	18	17	17	17	17
mean	23	22.4	22	21.4	21.4	21	21.2	20.9	20.4	19.5	19.5	19.2	18.6	18.1	18.1	17.6	17.2	16.7	16.6	17.1	17
SEM	0.4	0.4	0.5	0.4	0.4	0.4	0.4	0.5	0.4	0.4	0.4	0.5	0.6	0.5	0.6	0.6	0.5	0.5	0.5	0.6	0.7
*: mouse dead by colitis
Colitis Score											Macroscopic colonic damage: Score
					Days							Day
Mice	0	3	7	10	14	17	21	24	28		Mice	28
1	0	1	2	2	2	3	3	3	3		1	4
2	0	1	2	3	4	4	4	4	4		2	7
3	0	0	1	1	2	2	2	2	2		3	5
4	0	0	1	1	2	2	3	3	2		4	5
5	0	1	1	1	2	2	3	3	3		5	6
6	0	1	2	3	3	4	4	4	4		6	6
7	0	2	2	2	3	3	3	3	3		7	7
8	0	0	0	1	2	3	3	3	3		8	5
mean	0	0.75	1.37	1.75	2.5	2.87	3.12	3.12	3		mean	5.62
SEM	0	0.25	0.26	0.31	0.27	0.29	0.23	0.23	0.27		SEM	0.37
Group Treated with TNBS (days 0, 7, 14 and 21) and A5 s.c. at days 3, 4, 5, 8, 9, 10, 15, 16, 17, 22, 23 and 24 (chronic treatment).
Body weights
					Days										Days
Mice	0	1	2	3	4	5	7	8	9	11	12	14	16	17	19	21	22	24	26	27	28
1	22	21	21	20	20	21	21	22	22	23	23	24	23	23	24	25	24	24	25	25	25
2	22	22	21	21	20	21	21	22	22	22	23	23	23	22	24	24	24	24	25	26	26
3	24	23	23	22	22	22	23	23	24	24	25	25	24	24	24	25	25	25	26	27	27
4	23	23	22	22	21	21	20	20	20	20	21	21	20	20	21	22	21	22	22	22	23
5	22	21	20	20	20	21	21	22	22	23	23	24	23	23	22	23	23	22	23	24	24
6	21	22	21	21	21	22	23	23	23	24	23	24	25	24	24	24	23	22	22	23	23
7	25	24	24	23	23	23	24	24	25	25	26	26	27	26	25	25	25	24	24	24	25
8	23	22	22	21	20	20	21	22	22	23	23	24	24	23	23	24	23	23	24	24	24
mean	22.7	22.2	21.7	21.2	20.9	21.4	21.7	22.2	22.5	23	23.4	23.4	23.6	23.1	23.4	24	23.5	23.2	23.9	24.4	24.6
SEM	0.5	0.4	0.5	0.4	0.4	0.3	0.5	0.4	0.5	0.5	0.5	0.5	0.7	0.6	0.5	0.4	0.5	0.4	0.5	0.6	0.5
Colitis Score											Macroscopic colonic damage: Score
					Days							Day
Mice	0	3	7	10	14	17	21	24	28		Mice	28
1	0	1	1	1	1	2	1	1	1		1	1
2	0	0	1	1	1	1	1	2	2		2	2
3	0	1	2	1	0	1	0	1	1		3	1
4	0	0	1	2	2	1	1	1	0		4	1
5	0	1	1	1	1	2	1	2	1		5	2
6	0	1	1	1	1	1	1	1	0		6	1
7	0	0	0	1	1	1	0	1	1		7	2
8	0	1	1	0	1	1	0	0	0		8	1
mean	0	0.62	1	1	1	1.25	0.62	1.12	0.75		mean	1.37
SEM	0	0.18	0.19	0.19	0.19	0.16	0.18	0.23	0.25		SEM	0.18
Group Treated with TNBS (days 0, 7, 14 and 21) and Mesalazinep.o. (twice/day) at days 3-28 (chronic treatment).
Body weights
					Days										Days
Mice	0	1	2	3	4	5	7	8	9	11	12	14	16	17	19	21	22	24	26	27	28
1	24	23	23	22	22	23	23	23	23	24	24	24	23	23	24	24	24	25	25	25	26
2	23	23	22	22	21	22	22	23	23	24	24	25	24	24	23	24	24	25	25	24	25
3	23	22	22	21	21	21	21	22	22	23	23	23	22	22	23	23	24	23	23	23	24
4	22	22	21	21	20	20	19	19	20	20	21	21	22	21	21	21	21	22	22	23	23
5	22	21	21	20	20	21	21	22	22	21	22	22	21	22	22	23	22	23	23	24	23
6	22	22	21	21	20	21	21	22	21	21	22	23	23	22	22	23	23	22	22	23	23
7	21	21	20	20	19	19	19	20	20	21	21	21	20	21	22	22	21	23	23	24	24
8	23	22	22	22	21	20	21	21	21	22	23	23	23	22	21	22	21	22	24	23	23
mean	22.5	22	21.5	21.1	20.5	20.9	20.9	21.5	21.5	22	22.5	22.7	22.2	22.1	22.2	22.7	22.5	23.1	23.4	23.6	23.9
SEM	0.3	0.3	0.3	0.3	0.3	0.4	0.5	0.5	0.4	0.5	0.4	0.5	0.5	0.3	0.4	0.4	0.5	0.4	0.4	0.3	0.4
				Colitis Score							Macroscopic colonic damage: Score
					Days							Day
Mice	0	3	7	10	14	17	21	24	28		Mice	28
1	0	0	1	1	0	1	1	1	1		1	3
2	0	1	1	0	0	1	0	1	0		2	2
3	0	1	2	1	1	1	0	1	0		3	1
4	0	1	1	1	1	2	1	2	1		4	2
5	0	0	1	1	2	2	1	1	1		5	2
6	0	2	2	1	2	1	1	1	1		6	1
7	0	1	1	0	1	1	1	1	0		7	1
8	0	0	2	2	1	0	1	2	2		8	4
mean	0	0.75	1.37	0.87	1	1.12	0.75	1.25	0.75		mean	2
SEM	0	0.25	0.18	0.23	0.27	0.23	0.16	0.16	0.25		SEM	0.38
Group Treated with TNBS (days 0, 7, 14 and 21) and anti TNFa antibody i.v. at days 3, 8, 15 and 22 (chronic treatment).
Body weights
					Days										Days
Mice	0	1	2	3	4	5	7	8	9	11	12	14	16	17	19	21	22	24	26	27	28
1	23	22	22	21	21	20	21	21	22	23	23	24	24	25	25	26	25	25	26	27	26
2	23	23	22	22	21	21	20	21	21	22	24	24	25	24	24	25	24	25	25	26	26
3	25	24	24	23	23	23	24	24	25	25	25	26	26	24	24	25	25	23	24	25	25
4	21	21	20	20	19	19	20	21	21	21	22	22	22	21	23	22	23	22	23	24	24
5	20	20	19	19	18	19	19	20	20	22	21	22	22	21	22	23	23	23	24	24	25
6	24	24	23	23	22	22	22	21	21	22	23	23	24	24	24	25	24	24	25	26	27
7	23	22	21	21	22	21	22	23	23	23	24	24	24	23	23	24	23	24	24	25	25
8	22	22	21	20	19	19	19	20	20	21	21	22	21	20	21	22	21	20	21	22	22
mean	22.6	22.2	21.5	21.1	20.6	20.5	20.9	21.4	21.6	22.4	22.9	23.4	23.5	22.7	23.2	24	23.5	23.2	24	24.9	25
SEM	0.6	0.5	0.6	0.5	0.6	0.5	0.6	0.5	0.6	0.5	0.5	0.5	0.6	0.6	0.5	0.5	0.5	0.6	0.5	0.5	0.5
Colitis Score											Macroscopic colonic damage: Score
					Days							Day
Mice	0	3	7	10	14	17	21	24	28		Mice	28
1	0	1	1	1	1	1	1	1	1		1	3
2	0	1	1	0	0	1	1	2	1		2	2
3	0	1	2	1	1	0	0	1	0		3	1
4	0	0	1	1	1	1	1	1	1		4	1
5	0	0	1	1	0	1	2	2	2		5	4
6	0	2	2	1	1	0	1	1	0		6	1
7	0	1	1	2	1	0	0	1	1		7	2
8	0	0	1	1	2	2	2	2	2		8	3
mean	0	0.75	1.25	1	0.87	0.75	1	1.37	1		mean	2.12
SEM	0	0.25	0.16	0.19	0.23	0.25	0.27	0.18	0.27		SEM	0.4
		Histological score
	ethanol	TNBS	TNBS+A5	TBNS + anti-TNF	TNBS + mesalazine
Mice
1	1.2	4	1.62	1.37	1.25
2	0.75	3.75	0.62	0.75	0.75
3	0.45	2	1.62	1.5	1.5
4					1.7
mean	0.8	3.25	1.29	1.21	1.3
SEM	0.22	0.63	0.33	0.23	0.21

## Sheet: Figure 5c
Figure 5c
TNFa (ng/g colon)
	ethanol	TNBS	TNBS+A5	TBNS+anti-TNF	TNBS + mesalazine
Mice
1	4.7	74.3	24.6	16.8	23.5
2	5.3	66	24.9	11.4	28.3
3	7.9	51.8	33.8	26.9	17.8
4	6.4	53.8	18.1	21.7	19.6
5	5.2	59.7	17	13.6	16.8
6	5.5	69.3	19.6	15.8	24.9
7	7.1		25.3	14.9	25.1
8	6.5		20.2	18.6	23.2
mean	6.07	62.48	22.94	17.46	22.4
SEM	0.38	3.63	1.92	1.74	1.41
IFNg (ng/g colon)
	ethanol	TNBS	TNBS+A5	TBNS+anti-TNF	TNBS + mesalazine
Mice
1	4.2	21.6	7.1	11.9	10.7
2	5.7	26.8	5.4	11.5	9.1
3	5.5	18.4	8.9	15.4	8.4
4	3.3	19.1	8.3	9.1	6.7
5	3.9	20.3	7.5	9.7	7.9
6	4.7	16.8	6.7	10.5	8.1
7	5.1		9	11.9	9.3
8	2.8		6.6	12.7	10.2
mean	4.4	20.5	7.44	11.59	8.8
SEM	0.37	1.43	0.44	0.69	0.46
IL1b (ng/g colon)
	ethanol	TNBS	TNBS+A5	TBNS+anti-TNF	TNBS + mesalazine
Mice
1	5.3	45.2	25.6	21.4	29.7
2	4.8	47.4	28.9	20.6	34.9
3	3.8	33.6	31.7	35.8	19.8
4	7.1	34.9	24.2	33.9	21.4
5	6.2	38.7	18.6	19.8	20.7
6	5.4	45.3	19.7	30.2	33.6
7	3.8		22.2	28.2	41.1
8	4.2		23.1	31.4	24.3
mean	5.07	40.85	24.25	27.66	28.19
SEM	0.41	2.41	1.56	2.22	2.77
IL10 (ng/g colon)
	ethanol	TNBS	TNBS+A5	TBNS+anti-TNF	TNBS + mesalazine
Mice
1	3.9	2.1	9.3	4.1	3.8
2	4.2	0	10.3	6.2	3.9
3	4.3	2.9	7.5	3.7	3.3
4	2.7	3.6	7.9	3.9	4.7
5	2.1	2.5	7.1	4.1	2.6
6	2.9	3.1	9.6	3.1	3.1
7	3.6		8.2	3.6	4.5
8	3.8		8.2	4.4	4.1
mean	3.44	2.37	8.51	4.14	3.75
SEM	0.28	0.52	0.39	0.33	0.25
IL6 (ng/g colon)
	ethanol	TNBS	TNBS+A5	TBNS+anti-TNF	TNBS + mesalazine
Mice
1	9.3	45.2	20.6	22.3	24.7
2	8.1	46.8	17.8	19.6	28.9
3	6.4	36.9	15.4	31.4	15.7
4	11.1	35.4	26.1	32.6	18.4
5	10.3	39.5	22.4	22.5	24.3
6	9.7	46.1	20.1	28.6	23.9
7	8		18.3	27.1	25.7
8	7.8		19.6	29.8	21.8
mean	8.84	41.65	20.04	26.74	22.92
SEM	0.54	2.04	1.14	1.68	1.48
MIP2 (ng/g colon)
	ethanol	TNBS	TNBS+A5	TBNS+anti-TNF	TNBS + mesalazine
Mice
1	9.3	55.7	16.4	27.9	25.9
2	7.8	62	25.8	25.6	25.1
3	8.1	47.9	23.4	26.1	28.6
4	8	51.5	17.9	21.7	29.8
5	7.3	57.3	29.3	32.4	21.4
6	8.4	52.4	29.8	33.2	22.2
7	7.9		30.2	21.5	28.5
8	7.8		14.3	26.8	24.3
mean	8.07	54.47	23.39	26.9	25.72
SEM	0.21	2.02	2.27	1.52	1.09

[truncated: 20 more sheets: Figure 6b, Figure 6c, Figure 6d, Figure 7e, S. Table 1 and S. Figure 1b, Supplementary Table 2, Supplementary Table 3, Supplementary Figure 2a, Supplementary Figure 2b, Supplementary Figure 2c, Supplementary Figure 2d, Suplementary Figure 3, Supplementary Figure 4a, Supplementary Figure 4b, Supplementary Figure 5, Supplementary Figure 6b, Supplementary Figure 6c, Supplementary Figure 6d, Supplementary Figure 6e, Supplementary Figure 7c]
